# Supplementary material for: Construction of a prognostic signature based on T-helper 17 cells differentiation–related genes for predicting survival and tumor microenvironment in head and neck squamous cell carcinoma
Source: Medicine (Baltimore). 2025 Jan 24;104(4):e41273. doi: 10.1097/MD.0000000000041273 (PMC11771614; doi:10.1097/MD.0000000000041273)
Supplement: Supplementary file 1 [file medi-104-e41273-s001.xlsx]

## Sheet: S1
Table S1. 87 Th17 cell differentiation-related genes obtained from the KEGG database.
ID	Gene Name	Symbol
K01116	phosphatidylinositol phospholipase C, gamma-1 [EC:3.1.	PLCG1
K02580	nuclear factor NF-kappa-B p105 subunit	NFKB1
K02581	NF-kappa-B inhibitor beta	NFKBIB
K04079	molecular chaperone HtpG	HSP90A
K04348	serine/threonine-protein phosphatase 2B catalytic	PPP3C
K04371	mitogen-activated protein kinase 1/3 [EC:2.7.11	ERK
K04379	proto-oncogene protein c-fos	FOS
K04386	interleukin 1 receptor type I	IL1R1
K04388	TGF-beta receptor type-2 [EC:2.7.11.30]	TGFBR2
K04440	mitogen-activated protein kinase 8/9/10 (c-Jun N-termina	JNK
K04441	p38 MAP kinase [EC:2.7.11.24]	P38
K04446	nuclear factor of activated T-cells, cy	NFATC1
K04447	Janus kinase 2 [EC:2.7.10.2]	JAK2
K04448	transcription factor AP-1	JUN
K04467	inhibitor of nuclear factor kappa-B kinase	IKBKA
K04500	mothers against decapentaplegic homolog 2	SMAD2
K04501	mothers against decapentaplegic homolog 4	SMAD4
K04519	interleukin 1 beta	IL1B
K04674	TGF-beta receptor type-1 [EC:2.7.11.30]	TGFBR1
K04687	interferon gamma	IFNG
K04692	signal transducer and activator of transcription 3	STAT3
K04723	interleukin 1 receptor accessory protein	IL1RAP
K04734	NF-kappa-B inhibitor alpha	NFKBIA
K04735	transcription factor p65	RELA
K05055	interleukin 6 receptor	IL6R
K05060	interleukin 6 signal transducer	IL6ST
K05063	interleukin 12 receptor beta-1	IL12RB1
K05065	interleukin 23 receptor	IL23R
K05068	interleukin 2 receptor alpha	IL2RA
K05069	interleukin 2 receptor beta	IL2RB
K05070	interleukin 2 receptor gamma	IL2RG
K05071	interleukin 4 receptor	IL4R
K05075	interleukin 21 receptor	IL21R
K05132	interferon gamma receptor 1	IFNGR1
K05133	interferon gamma receptor 2	IFNGR2
K05405	interleukin 6	IL6
K05426	interleukin 23 subunit alpha	IL23A
K05429	interleukin 2	IL2
K05430	interleukin 4	IL4
K05434	interleukin 21	IL21
K05445	interleukin 22	IL22
K05489	interleukin 17A	IL17A
K05494	interleukin 17F	IL17F
K05856	lymphocyte cell-specific protein tyrosine kinase [EC:2.7	LCK
K05872	NF-kappa-B inhibitor epsilon	NFKBIE
K06268	serine/threonine-protein phosphatase 2B regulator	PPP3R
K06450	T-cell surface glycoprotein CD3 delta chain	CD3D
K06451	T-cell surface glycoprotein CD3 epsilon chain	CD3E
K06452	T-cell surface glycoprotein CD3 gamma chain	CD3G
K06453	CD3Z antigen, zeta polypeptide	CD3Z
K06454	T-cell surface glycoprotein CD4	CD4
K06752	MHC class II antigen	MHC2
K07203	serine/threonine-protein kinase mTOR [EC:2.7	MTOR
K07209	inhibitor of nuclear factor kappa-B kinase subun	IKBKB
K07210	inhibitor of nuclear factor kappa-B kinase	IKBKG
K07360	tyrosine-protein kinase ZAP-70 [EC:2.7.10.2]	ZAP70
K07362	linker for activation of T cells family member 1	LAT
K08268	hypoxia-inducible factor 1 alpha	HIF1A
K08367	runt-related transcription factor 1	RUNX1
K08524	retinoid X receptor alpha	RXRA
K08525	retinoid X receptor beta	RXRB
K08526	retinoid X receptor gamma	RXRG
K08527	retinoic acid receptor alpha	RARA
K08532	RAR-related orphan receptor alpha	NR1F1
K08534	RAR-related orphan receptor gamma	NR1F3
K09093	aryl hydrocarbon receptor	AHR
K09445	interferon regulatory factor 4	IRF4
K10163	forkhead box P3	FOXP3
K10166	T-box protein 21	TBX21
K10784	T cell receptor alpha chain V region	TRAV
K10785	T-cell receptor beta chain V region	TRBV
K11217	Janus kinase 1 [EC:2.7.10.2]	JAK1
K11218	Janus kinase 3 [EC:2.7.10.2]	JAK3
K11219	non-receptor tyrosine-protein kinase TYK2 [EC:2.7.10.2]	TYK2
K11220	signal transducer and activator of transcription 1	STAT1
K11223	signal transducer and activator of transcription 5A	STAT5A
K11224	signal transducer and activator of transcription 5B	STAT5B
K11225	signal transducer and activator of transcription 6	STAT6
K13375	transforming growth factor beta-1	TGFB1
K17332	nuclear factor of activated T-cells, cy	NFATC2
K17333	nuclear factor of activated T-cells, cytoplasm	NFATC3
K17895	GATA-binding protein 3	GATA3
K18052	novel protein kinase C theta type [EC:2.7.11.13]	PRKCQ
K19598	interleukin 27 receptor alpha	IL27RA
K22629	interleukin 27 subunit alpha	IL27
K23605	mothers against decapentaplegic homolog 3	SMAD3
K24476	interleukin 27 subunit beta	EBI3

## Sheet: S2
Table S2. Differential Expression Analysis Results of TCDRGs in the TCGA-HNSC Cohort
Symbol	logFC	AveExpr	t	P.Value	adj.P.Val	B	change
IL22	-3.19431	2.49397	-15.3957	5.70148e-45	4.21909e-43	91.3439	DOWN
TGFB1	1.40931	14.5511	11.6945	1.8267e-28	6.7588e-27	53.1536	UP
IL6ST	-1.08474	14.0184	-10.9506	1.86183e-25	4.59251e-24	46.1986	DOWN
IL2RA	1.25223	9.78101	9.08544	1.69479e-18	3.13536e-17	30.7105	UP
FOXP3	1.07307	10.0265	8.82289	1.36435e-17	2.01924e-16	28.6232	UP
IL17F	-1.73978	2.4786	-8.63564	5.87467e-17	7.24543e-16	27.4009	DOWN
STAT1	1.0611	16.0976	7.59937	1.23124e-13	1.30159e-12	19.2686	UP
IFNG	1.88433	5.64849	7.11725	3.32802e-12	3.07842e-11	16.6311	UP
IL21R	1.01689	9.05314	7.07449	4.42149e-12	3.63545e-11	16.1929	UP
PLCG1	0.604261	13.5619	6.74906	3.67163e-11	2.71701e-10	13.7795	NS
SMAD4	-0.579526	12.9465	-6.44424	2.47701e-10	1.66635e-09	11.8529	NS
LAT	1.38978	4.49354	6.1942	1.12318e-09	6.92628e-09	10.9599	UP
FOS	-1.28618	15.6968	-6.09052	2.07191e-09	1.17939e-08	9.76392	DOWN
RXRG	-1.8054	5.29648	-5.56471	4.04664e-08	1.90193e-07	7.36477	DOWN
IKBKB	-0.582038	12.8516	-5.63787	2.71233e-08	1.43366e-07	7.2852	NS
STAT5B	-0.477534	13.1089	-5.56175	4.11227e-08	1.90193e-07	6.85806	NS
NFATC2	-0.721054	10.9666	-5.49875	5.7821e-08	2.51691e-07	6.75952	NS
HIF1A	0.631706	15.6427	5.0046	7.47185e-07	3.07176e-06	4.00256	NS
JAK3	0.676423	11.4529	4.62513	4.63755e-06	1.8062e-05	2.56385	NS
TYK2	0.447975	13.6511	4.5085	7.92988e-06	2.93406e-05	1.81161	NS
IL21	0.94138	3.3264	4.27944	2.19801e-05	7.48483e-05	1.43637	NS
IL27	0.927556	3.96148	4.20697	3.00626e-05	9.67233e-05	1.12221	NS
IL6	-1.33294	9.41286	-4.27662	2.22522e-05	7.48483e-05	1.07982	DOWN
TGFBR1	0.448329	13.8182	3.99795	7.23025e-05	0.000222933	-0.31568	NS
JAK2	-0.485466	11.7185	-3.5909	0.000357997	0.00101891	-1.64948	NS
IL12RB1	0.492219	9.5126	3.5182	0.000469164	0.00123993	-1.74172	NS
TGFBR2	-0.565011	13.6645	-3.60748	0.000336368	0.000995649	-1.82704	NS
PRKCQ	-0.730075	10.0697	-3.50718	0.0004886	0.00124677	-1.84455	NS
JUN	-0.405563	15.6102	-3.55029	0.00041662	0.00114185	-1.99783	NS
CD3G	-0.436697	8.96668	-3.38052	0.000773066	0.0019069	-2.22141	NS
NFKBIE	0.440379	11.9089	3.34042	0.000891285	0.00212758	-2.4477	NS
IL27RA	0.605908	11.8678	3.20015	0.00145001	0.00335314	-2.88846	NS
MTOR	-0.240001	13.8344	-3.16904	0.00161151	0.0036137	-3.28001	NS
RXRB	-0.290588	12.9592	-3.05667	0.00234305	0.00509957	-3.5371	NS
IL1R1	-0.406109	13.3261	-2.8838	0.00407757	0.00838167	-4.10336	NS
NFKB1	-0.212908	13.9698	-2.88775	0.00402754	0.00838167	-4.12388	NS
IL2RB	0.433247	11.6981	2.69539	0.00723833	0.0144767	-4.35402	NS
AHR	0.371282	13.7663	2.67261	0.00774209	0.0150767	-4.65069	NS
TBX21	0.343194	7.01031	2.10865	0.0354107	0.0639119	-5.48965	NS
NFATC3	-0.352635	11.6305	-2.19232	0.0287605	0.053207	-5.61276	NS
SMAD3	-0.285734	14.434	-2.2932	0.0221998	0.0421227	-5.65408	NS
IL17A	-0.494639	3.40356	-1.94824	0.0518769	0.0823687	-5.71607	NS
IL23A	0.466071	8.8773	2.02078	0.0437696	0.0748408	-5.78131	NS
IL1B	0.599511	11.8226	2.02652	0.0431773	0.0748408	-5.91489	NS
JAK1	-0.149421	14.922	-2.0138	0.0444999	0.0748408	-6.24578	NS
STAT6	-0.158003	15.2488	-1.96395	0.0500219	0.0822583	-6.33427	NS
STAT3	-0.171716	15.949	-1.9446	0.0523153	0.0823687	-6.34668	NS
LCK	0.217312	10.7703	1.7635	0.0783523	0.120793	-6.3761	NS
IL1RAP	0.307622	13.3036	1.71693	0.0865355	0.130686	-6.67891	NS
IL2RG	0.237062	10.2856	1.50647	0.1325	0.185	-6.77664	NS
RUNX1	0.181227	14.0952	1.67631	0.0942272	0.139456	-6.85199	NS
CD4	0.274744	12.7335	1.55412	0.120712	0.17515	-6.87001	NS
IFNGR1	0.140224	14.6688	1.51555	0.130187	0.185	-7.12694	NS
IL2	-0.11427	2.09164	-0.880782	0.378808	0.483306	-7.17337	NS
IL4	0.0951112	2.15227	0.61182	0.540901	0.618218	-7.37223	NS
RELA	-0.0817631	14.4561	-1.3072	0.191674	0.262664	-7.42056	NS
NFKBIA	0.139871	15.1075	1.2658	0.206102	0.2773	-7.46858	NS
SMAD2	-0.109823	13.8733	-1.19996	0.230655	0.304794	-7.53861	NS
EBI3	-0.101679	8.14664	-0.682243	0.495363	0.591239	-7.56355	NS
IL23R	-0.00801226	4.2097	-0.0376652	0.969968	0.969968	-7.62013	NS
CD3D	-0.108232	9.97213	-0.730908	0.465136	0.564263	-7.64159	NS
IL4R	0.134041	14.6304	1.12078	0.262856	0.341252	-7.64628	NS
RARA	-0.108713	12.1484	-0.846306	0.397738	0.498858	-7.6775	NS
GATA3	-0.127811	9.53926	-0.649126	0.516518	0.606704	-7.68212	NS
IRF4	-0.0983797	9.66684	-0.571221	0.568075	0.627427	-7.73488	NS
ZAP70	0.0831321	9.64309	0.533887	0.593628	0.646007	-7.74834	NS
IKBKG	-0.091828	10.3374	-0.574192	0.566064	0.627427	-7.75565	NS
NFATC1	-0.0881891	11.4803	-0.608604	0.54303	0.618218	-7.79156	NS
CD3E	0.0643423	11.3638	0.397665	0.691026	0.736718	-7.88419	NS
RXRA	-0.0823795	15.0503	-0.774867	0.43874	0.541112	-7.96615	NS
IL6R	-0.0225958	12.3921	-0.143233	0.886157	0.898296	-8.05144	NS
NFKBIB	-0.0233226	12.5578	-0.17847	0.858417	0.882262	-8.06181	NS
STAT5A	-0.031015	12.713	-0.290634	0.771437	0.804033	-8.06576	NS
IFNGR2	-0.0342665	13.72	-0.389712	0.696895	0.736718	-8.16592	NS

## Sheet: S3
Table S3. C-index List for Models Constructed Using Machine Learning Algorithms
Algorithm	GSE41613	TCGA-HNSC	Mean value
RSF	0.62276	0.879865	0.751312
CoxBoost + RSF	0.596177	0.820398	0.708287
StepCox[backward] + RSF	0.596177	0.820398	0.708287
StepCox[both] + RSF	0.596177	0.820398	0.708287
lasso + RSF	0.607826	0.799259	0.703542
GBM	0.62276	0.777533	0.700146
RSF + StepCox[backward]	0.674731	0.65904	0.666886
RSF + StepCox[both]	0.674731	0.65904	0.666886
Lasso + GBM	0.620072	0.707031	0.663551
RSF + Enet[伪=0.1]	0.669654	0.657226	0.66344
RSF + Enet[伪=0.2]	0.666667	0.658525	0.662596
Enet[伪=0.1]	0.66368	0.660364	0.662022
CoxBoost + StepCox[forward]	0.660693	0.657961	0.659327
lasso + StepCox[forward]	0.660693	0.657961	0.659327
StepCox[forward]	0.660693	0.657961	0.659327
CoxBoost + Ridge	0.662784	0.655239	0.659011
StepCox[backward] + Ridge	0.662784	0.655239	0.659011
StepCox[both] + Ridge	0.662784	0.655239	0.659011
CoxBoost + Enet[伪=0.1]	0.661589	0.656416	0.659003
StepCox[backward] + Enet[伪=0.1]	0.661589	0.656416	0.659003
StepCox[both] + Enet[伪=0.1]	0.661589	0.656416	0.659003
CoxBoost + GBM	0.663978	0.653474	0.658726
CoxBoost + survival-SVM	0.663978	0.653474	0.658726
StepCox[backward] + GBM	0.663978	0.653474	0.658726
StepCox[backward] + survival-SVM	0.663978	0.653474	0.658726
StepCox[both] + GBM	0.663978	0.653474	0.658726
StepCox[both] + survival-SVM	0.663978	0.653474	0.658726
CoxBoost + Enet[伪=0.2]	0.660992	0.656073	0.658532
StepCox[backward] + Enet[伪=0.2]	0.660992	0.656073	0.658532
StepCox[both] + Enet[伪=0.2]	0.660992	0.656073	0.658532
CoxBoost + plsRcox	0.660693	0.65595	0.658322
StepCox[backward] + plsRcox	0.660693	0.65595	0.658322
StepCox[both] + plsRcox	0.660693	0.65595	0.658322
CoxBoost + Enet[伪=0.4]	0.660394	0.655828	0.658111
StepCox[backward] + Enet[伪=0.4]	0.660394	0.655828	0.658111
StepCox[both] + Enet[伪=0.4]	0.660394	0.655828	0.658111
CoxBoost + Enet[伪=0.6]	0.660394	0.655754	0.658074
StepCox[backward] + Enet[伪=0.6]	0.660394	0.655754	0.658074
StepCox[both] + Enet[伪=0.6]	0.660394	0.655754	0.658074
CoxBoost + Enet[伪=0.5]	0.660394	0.655632	0.658013
StepCox[backward] + Enet[伪=0.5]	0.660394	0.655632	0.658013
StepCox[both] + Enet[伪=0.5]	0.660394	0.655632	0.658013
CoxBoost + Enet[伪=0.7]	0.660394	0.655607	0.658001
StepCox[backward] + Enet[伪=0.7]	0.660394	0.655607	0.658001
StepCox[both] + Enet[伪=0.7]	0.660394	0.655607	0.658001
CoxBoost + Enet[伪=0.8]	0.660394	0.655583	0.657988
StepCox[backward] + Enet[伪=0.8]	0.660394	0.655583	0.657988
StepCox[both] + Enet[伪=0.8]	0.660394	0.655583	0.657988
CoxBoost + Enet[伪=0.3]	0.659797	0.655975	0.657886
StepCox[backward] + Enet[伪=0.3]	0.659797	0.655975	0.657886
StepCox[both] + Enet[伪=0.3]	0.659797	0.655975	0.657886
CoxBoost + StepCox[backward]	0.659797	0.655803	0.6578
CoxBoost + StepCox[both]	0.659797	0.655803	0.6578
lasso + StepCox[backward]	0.659797	0.655803	0.6578
lasso + StepCox[both]	0.659797	0.655803	0.6578
StepCox[backward]	0.659797	0.655803	0.6578
StepCox[both]	0.659797	0.655803	0.6578
CoxBoost + Enet[伪=0.9]	0.659797	0.655533	0.657665
StepCox[backward] + Enet[伪=0.9]	0.659797	0.655533	0.657665
StepCox[both] + Enet[伪=0.9]	0.659797	0.655533	0.657665
CoxBoost + Lasso	0.659797	0.655435	0.657616
StepCox[backward] + Lasso	0.659797	0.655435	0.657616
StepCox[both] + Lasso	0.659797	0.655435	0.657616
Ridge	0.655018	0.659555	0.657287
RSF + plsRcox	0.654122	0.660438	0.65728
StepCox[both] + CoxBoost	0.658901	0.655632	0.657266
StepCox[backward] + CoxBoost	0.658901	0.655533	0.657217
RSF + StepCox[forward]	0.652628	0.660119	0.656374
survival-SVM	0.663978	0.648496	0.656237
RSF + GBM	0.662634	0.64955	0.656092
RSF + CoxBoost	0.65233	0.657912	0.655121
RSF + survival-SVM	0.660992	0.648912	0.654952
RSF + Enet[伪=0.3]	0.652031	0.657078	0.654555
Enet[伪=0.2]	0.65233	0.656294	0.654312
Enet[伪=0.3]	0.651732	0.656612	0.654172
RSF + Enet[伪=0.4]	0.650538	0.65725	0.653894
RSF + Ridge	0.653226	0.653474	0.65335
plsRcox	0.643369	0.659163	0.651266
Enet[伪=0.4]	0.645161	0.654234	0.649698
CoxBoost	0.642473	0.653768	0.64812
RSF + Enet[伪=0.5]	0.64098	0.653645	0.647312
RSF + Enet[伪=0.6]	0.641278	0.651929	0.646604
Lasso + CoxBoost	0.639785	0.653057	0.646421
lasso + survival-SVM	0.642473	0.650261	0.646367
RSF + Enet[伪=0.7]	0.638889	0.65134	0.645115
Enet[伪=0.5]	0.637694	0.652149	0.644922
lasso + plsRcox	0.638292	0.650654	0.644473
Enet[伪=0.6]	0.635305	0.651929	0.643617
Enet[伪=0.7]	0.635603	0.651536	0.64357
Enet[伪=0.8]	0.635006	0.651438	0.643222
Enet[伪=0.9]	0.635006	0.651046	0.643026
Lasso	0.633811	0.650899	0.642355
RSF + Lasso	0.633811	0.650016	0.641914
RSF + Enet[伪=0.8]	0.633811	0.649967	0.641889
RSF + Enet[伪=0.9]	0.633513	0.65004	0.641777
lasso + SuperPC	0.632318	0.643861	0.638089
SuperPC	0.623059	0.601143	0.612101
CoxBoost + SuperPC	0.598566	0.600603	0.599585
StepCox[backward] + SuperPC	0.598566	0.600603	0.599585
StepCox[both] + SuperPC	0.598566	0.600603	0.599585
RSF + SuperPC	0.510454	0.539886	0.52517

## Sheet: S4
Table S4. Differentially expressed genes between the High and Low risk groups.
Genes	logFC	AveExpr	t	P.Value	adj.P.Val	B	change
LAT	1.2525	-3.12419	10.9738	7.11026e-25	4.22541e-20	44.3346	UP
SEC31B	1.04917	0.881187	8.94808	1.08329e-17	2.14588e-13	29.343	UP
TRBJ1-4	1.04848	-5.38933	8.13058	4.58706e-15	2.09688e-11	23.4567	UP
AC096751.2	1.1383	-5.70556	7.85749	3.15969e-14	8.53505e-11	21.727	UP
AL049830.3	1.02838	-5.63856	7.76208	6.13236e-14	1.40164e-10	21.0717	UP
MIAT	1.09168	2.08568	7.71756	8.33877e-14	1.59854e-10	20.8085	UP
AC004494.1	1.07057	-3.92843	7.75405	6.48262e-14	1.42683e-10	20.6649	UP
AC004687.1	1.27008	-0.918966	7.68531	1.04102e-13	1.93328e-10	20.4232	UP
ZMAT1	1.21465	-0.288791	7.52644	3.07489e-13	4.93868e-10	19.4455	UP
MS4A1	1.92438	-0.417839	7.42879	5.93411e-13	8.60113e-10	18.8122	UP
MIR3142HG	1.01409	-0.940142	7.3057	1.3469e-12	1.48227e-09	18	UP
LINC00861	1.18645	-1.34036	7.28858	1.50833e-12	1.51925e-09	17.8656	UP
LINC01238	1.16676	-2.88864	7.30274	1.37354e-12	1.48409e-09	17.8515	UP
RPS16P2	-1.22319	-4.26728	-7.29261	1.46871e-12	1.51925e-09	17.7727	DOWN
CD19	1.4009	-0.86341	7.0552	6.91805e-12	5.33921e-09	16.4594	UP
FAM30A	1.48093	-0.63399	6.95178	1.34252e-11	9.56753e-09	15.8455	UP
SCAT8	-1.41027	-2.10413	-6.87372	2.2034e-11	1.45491e-08	15.2988	DOWN
IGHM	1.85337	5.45994	6.84753	2.59943e-11	1.63674e-08	15.1762	UP
AL513123.1	-1.19319	-2.12561	-6.85301	2.51124e-11	1.60468e-08	15.1745	DOWN
LEMD1-DT	1.04176	-5.49842	6.82829	2.93415e-11	1.76129e-08	15.1515	UP
ZNF114	-1.23205	1.34731	-6.79365	3.64677e-11	2.09103e-08	14.9594	DOWN
CHRM3-AS2	1.06467	-1.89493	6.80071	3.48876e-11	2.03261e-08	14.8782	UP
LINC01514	1.08482	-5.76892	6.73935	5.11858e-11	2.79066e-08	14.636	UP
LINC02584	-1.3337	-3.11243	-6.75942	4.51692e-11	2.50866e-08	14.5809	DOWN
LINC01615	-1.23499	1.49281	-6.68826	7.02861e-11	3.50999e-08	14.333	DOWN
ZNF474	-1.16697	-0.899681	-6.68921	6.98754e-11	3.50999e-08	14.2748	DOWN
IGHJ3P	1.40611	-4.10511	6.65285	8.74655e-11	4.29571e-08	13.959	UP
LINC02454	-1.48687	-1.46655	-6.59576	1.2421e-10	5.76675e-08	13.7083	DOWN
GOLGA8A	1.0431	3.04966	6.57672	1.39546e-10	6.30865e-08	13.6555	UP
FCRL1	1.36932	-3.57345	6.55996	1.54578e-10	6.644e-08	13.4241	UP
ANKRD36BP2	1.32725	-0.759875	6.52869	1.8697e-10	7.49399e-08	13.3527	UP
MIR429	1.02823	-3.30696	6.48446	2.44417e-10	9.14543e-08	13.0001	UP
PCDHGA4	-1.10245	-0.711425	-6.41158	3.78902e-10	1.22375e-07	12.6885	DOWN
IKZF3	1.04166	3.17586	6.38271	4.50284e-10	1.3668e-07	12.5245	UP
MYOSLID	-1.03476	1.21989	-6.3754	4.70353e-10	1.40082e-07	12.5175	DOWN
RIC3	1.18732	-1.3094	6.37767	4.64041e-10	1.39276e-07	12.4764	UP
KCNA2	1.4544	-1.80814	6.37501	4.71442e-10	1.40082e-07	12.4431	UP
CXCR5	1.08853	-4.75068	6.34801	5.53634e-10	1.58941e-07	12.2716	UP
FCRL2	1.36103	-2.72644	6.34271	5.71351e-10	1.62476e-07	12.2294	UP
NIBAN3	1.04942	-1.92213	6.3087	6.98915e-10	1.92289e-07	12.0696	UP
AC243829.2	1.1405	-5.06317	6.29307	7.66524e-10	2.07056e-07	12.009	UP
MGAT3	1.15143	1.581	6.26439	9.07623e-10	2.35534e-07	11.8885	UP
STAG3	1.24063	0.7085	6.25677	9.49206e-10	2.4314e-07	11.8482	UP
AC141557.2	1.03931	-3.59722	6.25793	9.4278e-10	2.4314e-07	11.7392	UP
TBC1D27P	1.16574	-3.71412	6.15093	1.76037e-09	3.96832e-07	11.1599	UP
AC020659.1	1.12719	-3.05262	6.11537	2.1623e-09	4.47732e-07	10.9805	UP
TNFRSF13B	1.28999	-2.52402	6.09561	2.42301e-09	4.93124e-07	10.8898	UP
DKK1	-1.50194	2.34048	-6.05222	3.10807e-09	5.99686e-07	10.6981	DOWN
AC023906.2	-1.03017	-1.59589	-6.03873	3.3574e-09	6.31392e-07	10.6122	DOWN
CYP4Z1	1.25397	-3.92854	6.04339	3.26917e-09	6.20693e-07	10.5867	UP
AC104031.1	-1.0704	-2.22978	-6.03007	3.52741e-09	6.60459e-07	10.5481	DOWN
MEI1	1.09544	1.35811	6.00818	3.99607e-09	7.35216e-07	10.4786	UP
FCRL5	1.43072	0.534058	6.00472	4.07554e-09	7.42939e-07	10.4655	UP
ADORA2A-AS1	1.07483	-3.16018	6.01046	3.94454e-09	7.27988e-07	10.4194	UP
LINP1	-1.35735	-0.128259	-5.99094	4.40738e-09	7.88908e-07	10.3876	DOWN
ASCL4	1.10007	-4.85654	5.96282	5.16853e-09	8.85159e-07	10.1973	UP
LINC02535	-1.20425	-2.28554	-5.94786	5.62431e-09	9.44661e-07	10.1121	DOWN
CD79A	1.36175	2.11997	5.93795	5.94765e-09	9.94079e-07	10.084	UP
POU2AF1	1.07562	2.73032	5.93703	5.97843e-09	9.95182e-07	10.0589	UP
PNMA3	1.14034	-1.92305	5.93235	6.13818e-09	1.01045e-06	10.04	UP
SOX14	1.16893	-5.59591	5.89841	7.42814e-09	1.19567e-06	9.89485	UP
LINC01179	-1.30386	-4.30055	-5.85448	9.49548e-09	1.44319e-06	9.60636	DOWN
KEL	1.34815	-2.40929	5.84087	1.02426e-08	1.54489e-06	9.55133	UP
IGHGP	1.54244	5.78673	5.86699	8.85533e-09	1.38122e-06	9.50226	UP
IL17REL	1.4274	-3.12613	5.81169	1.20439e-08	1.74995e-06	9.38597	UP
CREG2	-1.30782	1.27423	-5.79053	1.35395e-08	1.90216e-06	9.32012	DOWN
SYCP2	1.30609	0.876035	5.77838	1.44783e-08	1.99166e-06	9.26261	UP
COL4A6	-1.32789	4.34477	-5.80049	1.28142e-08	1.83055e-06	9.24814	DOWN
COLCA1	1.51741	-0.552857	5.76892	1.52529e-08	2.06477e-06	9.21436	UP
WNT7A	-1.38192	2.35671	-5.71418	2.05956e-08	2.61524e-06	8.89134	DOWN
IGHG2	1.54146	7.58837	5.77686	1.46003e-08	1.99868e-06	8.84961	UP
AL096816.1	1.03632	-3.29403	5.70596	2.15411e-08	2.71788e-06	8.84324	UP
AL049775.2	-1.05433	-4.12553	-5.68801	2.37563e-08	2.92291e-06	8.74922	DOWN
AL732437.2	-1.11455	-1.30343	-5.67502	2.54961e-08	3.08586e-06	8.7233	DOWN
AL365361.1	1.01261	-0.631364	5.66717	2.66066e-08	3.16864e-06	8.69135	UP
MANCR	-1.1443	-0.429031	-5.66666	2.668e-08	3.17103e-06	8.69012	DOWN
IGHG1	1.57447	9.77647	5.78812	1.37204e-08	1.92303e-06	8.64587	UP
UPB1	1.10497	-2.4073	5.64096	3.06662e-08	3.52495e-06	8.53197	UP
APCDD1L	-1.13948	1.58913	-5.63634	3.14429e-08	3.6003e-06	8.51257	DOWN
LINC00911	-1.29926	-3.62404	-5.62434	3.35469e-08	3.77865e-06	8.43166	DOWN
IGLV1-47	1.61175	2.44918	5.61472	3.53332e-08	3.88842e-06	8.37378	UP
TNFRSF17	1.2003	-1.18806	5.57089	4.47127e-08	4.63724e-06	8.20007	UP
ZFR2	1.58854	-3.13475	5.56965	4.5009e-08	4.64948e-06	8.16539	UP
IGKJ4	1.15199	-3.83592	5.55259	4.93079e-08	4.92474e-06	8.0738	UP
FCRL4	1.08942	-3.97305	5.54299	5.19004e-08	5.13193e-06	8.02606	UP
GALNT13	-1.26472	-0.606826	-5.52203	5.80268e-08	5.61622e-06	7.96047	DOWN
IGKC	1.49776	9.54151	5.62244	3.38929e-08	3.79313e-06	7.79875	UP
BLK	1.18115	-1.48388	5.48842	6.93474e-08	6.4493e-06	7.78733	UP
IGLC2	1.38309	5.77071	5.5295	5.5765e-08	5.41494e-06	7.72835	UP
PRSS12	1.02093	2.25442	5.45299	8.36019e-08	7.50485e-06	7.56024	UP
AC024940.1	1.17715	-0.35012	5.42255	9.80898e-08	8.54719e-06	7.4684	UP
HLF	1.03962	1.96909	5.43168	9.35035e-08	8.17152e-06	7.46502	UP
IGLV9-49	1.63749	-1.25325	5.39501	1.13273e-07	9.5077e-06	7.33219	UP
SPIB	1.29924	-0.351277	5.3807	1.22041e-07	1.00869e-05	7.26363	UP
MZB1	1.20477	2.86555	5.39876	1.11079e-07	9.37653e-06	7.2625	UP
DLX2-DT	-1.01371	-3.37334	-5.37853	1.23432e-07	1.01878e-05	7.22886	DOWN
LRRN4	-1.01366	-2.11067	-5.34758	1.44943e-07	1.15154e-05	7.095	DOWN
POPDC3	-1.21049	1.31991	-5.35026	1.42944e-07	1.14024e-05	7.08513	DOWN
FAM153A	1.05191	-3.77299	5.32487	1.62998e-07	1.27253e-05	6.97005	UP
AL161431.1	-1.52112	3.73245	-5.31769	1.69147e-07	1.31225e-05	6.81396	DOWN
FCRL3	1.02112	-0.652594	5.27521	2.10411e-07	1.55138e-05	6.75513	UP
FAM3B	1.64121	0.410599	5.27576	2.09815e-07	1.54891e-05	6.74624	UP
PKHD1L1	1.01321	-2.01277	5.26796	2.18364e-07	1.59223e-05	6.71597	UP
LINC01305	1.36061	-2.51446	5.26877	2.17469e-07	1.58961e-05	6.71527	UP
SUN3	-1.16809	-2.3006	-5.26666	2.19825e-07	1.59665e-05	6.70726	DOWN
IGKJ5	1.06113	-4.15672	5.25806	2.297e-07	1.6566e-05	6.65499	UP
AREG	-1.06915	5.00856	-5.29778	1.87406e-07	1.42234e-05	6.62481	DOWN
IGLC3	1.35064	5.0227	5.29528	1.89827e-07	1.4334e-05	6.61259	UP
TLL1	-1.10793	1.53424	-5.24	2.51867e-07	1.76923e-05	6.54207	DOWN
AL135818.3	-1.11279	-1.79448	-5.22887	2.66553e-07	1.83479e-05	6.53268	DOWN
PWWP3B	-1.43492	-1.49597	-5.2275	2.68404e-07	1.84186e-05	6.52787	DOWN
AL356740.1	1.0491	-4.6289	5.19634	3.14358e-07	2.07571e-05	6.37221	UP
IGHV3-30	1.46252	2.34757	5.21114	2.9166e-07	1.9696e-05	6.37015	UP
SPOCK1	-1.04441	3.58105	-5.22097	2.77465e-07	1.8866e-05	6.34954	DOWN
AC091182.2	-1.01867	0.211756	-5.14356	4.10118e-07	2.56009e-05	6.12019	DOWN
FCER2	1.0702	-3.17967	5.13745	4.22863e-07	2.62861e-05	6.09551	UP
LINC02551	-1.13276	-1.67417	-5.12841	4.42446e-07	2.71064e-05	6.06322	DOWN
IGHJ5	1.09358	-4.27214	5.1285	4.42248e-07	2.71064e-05	6.05291	UP
LUARIS	-1.10714	-1.33593	-5.12299	4.5462e-07	2.7572e-05	6.0385	DOWN
JCHAIN	1.2636	4.81897	5.15648	3.84357e-07	2.43509e-05	5.95264	UP
IGKV1-27	1.48849	0.897567	5.10403	4.99755e-07	2.96101e-05	5.91761	UP
RNF128	-1.109	2.61155	-5.1189	4.64018e-07	2.78745e-05	5.91562	DOWN
HOXC13	-1.07699	2.3858	-5.10798	4.90002e-07	2.90903e-05	5.87527	DOWN
ABCA17P	1.19638	-2.25012	5.06838	5.96632e-07	3.37826e-05	5.78424	UP
IGHV3-73	1.60059	0.047382	5.06997	5.91956e-07	3.35939e-05	5.77993	UP
IGLJ2	1.0091	-4.13403	5.04334	6.75314e-07	3.67845e-05	5.66259	UP
CYP4X1	1.09851	1.55578	5.04982	6.54054e-07	3.59893e-05	5.63966	UP
LINC00939	1.03366	-4.37127	5.0305	7.19465e-07	3.87631e-05	5.60563	UP
AC018978.1	-1.21566	-2.31323	-5.02799	7.28401e-07	3.91735e-05	5.59967	DOWN
PTHLH	-1.0099	6.23049	-5.10075	5.07992e-07	2.99192e-05	5.56124	DOWN
TENM2	-1.09981	6.51931	-5.10223	5.04268e-07	2.97879e-05	5.54042	DOWN
IGKV2D-40	1.47203	-2.13835	5.01199	7.88044e-07	4.14434e-05	5.52767	UP
LINC02041	-1.10023	-2.75427	-4.99138	8.71812e-07	4.46246e-05	5.43193	DOWN
ZNF556	-1.0393	0.285111	-4.99415	8.60059e-07	4.42038e-05	5.42443	DOWN
PLAC1	-1.03271	0.040681	-4.99143	8.71604e-07	4.46246e-05	5.41769	DOWN
HOXC13-AS	-1.11083	0.65334	-4.98268	9.09737e-07	4.62076e-05	5.36153	DOWN
IGHG3	1.33012	6.78564	5.05602	6.34309e-07	3.52291e-05	5.29474	UP
IGHV3OR16-9	1.14932	-3.5508	4.96132	1.00966e-06	5.03363e-05	5.29356	UP
IGLV4-3	1.02775	-4.68859	4.94874	1.07336e-06	5.27162e-05	5.24124	UP
IGLV3-21	1.53598	4.06752	4.99402	8.60616e-07	4.42038e-05	5.24032	UP
TAF7L	1.1306	-2.62998	4.9474	1.08036e-06	5.30005e-05	5.23498	UP
TTLL11-IT1	-1.13665	-2.06145	-4.94307	1.10331e-06	5.39197e-05	5.21698	DOWN
IGKV1-12	1.43775	0.577353	4.92378	1.2115e-06	5.79208e-05	5.09576	UP
KRT17P3	-1.1402	1.53989	-4.92895	1.18152e-06	5.68075e-05	5.08281	DOWN
IGHA1	1.4632	8.15581	5.03829	6.92348e-07	3.76433e-05	5.05896	UP
HMGA2	-1.09405	3.95106	-4.95297	1.05152e-06	5.19872e-05	5.05612	DOWN
IGLV3-25	1.42905	3.03389	4.93583	1.14278e-06	5.54384e-05	5.03799	UP
IGHV3-11	1.4638	2.02454	4.91805	1.24554e-06	5.90243e-05	5.0116	UP
ADARB2	1.14941	-1.046	4.89669	1.38076e-06	6.4055e-05	5.00566	UP
LINC02178	-1.11836	-0.867168	-4.89464	1.39447e-06	6.44129e-05	4.99463	DOWN
IGKV2-30	1.39762	0.324123	4.89788	1.37288e-06	6.38391e-05	4.98599	UP
FDCSP	2.13889	0.819134	4.89867	1.36769e-06	6.36474e-05	4.97582	UP
PCDHGB1	-1.14763	-1.10937	-4.88938	1.43029e-06	6.55811e-05	4.97352	DOWN
AKNAD1	-1.00027	-1.53334	-4.86983	1.5711e-06	7.05181e-05	4.88942	DOWN
BTNL9	1.09041	0.425418	4.87526	1.53066e-06	6.92951e-05	4.88087	UP
IGHV3-33	1.4094	1.42639	4.87651	1.52151e-06	6.90747e-05	4.85031	UP
IGLV1-40	1.4014	3.60085	4.89501	1.39198e-06	6.44129e-05	4.81471	UP
IGLV1-44	1.40761	2.8694	4.8715	1.55855e-06	7.02729e-05	4.75373	UP
CCL19	1.12334	2.04652	4.84384	1.77916e-06	7.75149e-05	4.67303	UP
IGHV3-15	1.44622	2.30991	4.83883	1.82225e-06	7.88718e-05	4.63767	UP
IGLV2-5	1.17749	-2.84949	4.80249	2.16602e-06	9.06478e-05	4.59482	UP
XKR4	1.11092	-3.40551	4.7866	2.33529e-06	9.64414e-05	4.52478	UP
IGHV3-49	1.41652	1.1334	4.80042	2.18737e-06	9.14126e-05	4.52157	UP
IGLV3-10	1.59081	0.999368	4.79632	2.23026e-06	9.29156e-05	4.50911	UP
IGLV3-19	1.45265	2.90082	4.8142	2.04887e-06	8.67841e-05	4.49305	UP
IGLV5-45	1.44239	-0.950499	4.77698	2.44387e-06	0.00010003	4.47494	UP
IGLV3-16	1.29125	-3.09656	4.77239	2.49729e-06	0.000101939	4.46389	UP
AC016705.2	1.24613	-3.30974	4.77237	2.49756e-06	0.000101939	4.46345	UP
MAJIN	1.05224	-4.40174	4.76361	2.60285e-06	0.000105368	4.42576	UP
HSPB3	-1.36763	0.221735	-4.75937	2.65527e-06	0.000106546	4.37251	DOWN
CDH15	-1.01805	-0.893461	-4.75241	2.74362e-06	0.000109279	4.36703	DOWN
CPA4	-1.18827	3.99137	-4.79744	2.21842e-06	9.258e-05	4.34383	DOWN
B3GALT5-AS1	1.27681	-2.62617	4.72928	3.05808e-06	0.000118702	4.27825	UP
PCDHGC5	-1.23135	0.0835239	-4.73556	2.96952e-06	0.00011612	4.27215	DOWN
AC010457.1	-1.11848	-3.5254	-4.72382	3.13719e-06	0.000121534	4.25434	DOWN
AL049775.1	-1.04421	-1.23912	-4.71561	3.25994e-06	0.000125228	4.21199	DOWN
CD8B2	1.2865	-3.55033	4.71328	3.29556e-06	0.000126212	4.20933	UP
IGKV1-17	1.42826	1.03512	4.72108	3.17768e-06	0.000122703	4.17548	UP
IGKV2-24	1.40367	0.265344	4.71403	3.28407e-06	0.000125992	4.17298	UP
IGKV3-11	1.32922	3.5111	4.74671	2.81819e-06	0.000111428	4.1515	UP
ZFPM2-AS1	-1.15801	0.389515	-4.6877	3.71253e-06	0.00013841	4.0541	DOWN
IGKV3-20	1.28868	4.76179	4.74064	2.89952e-06	0.000114415	4.02994	UP
RPSAP52	-1.01	-0.643593	-4.66564	4.1126e-06	0.000149427	3.98736	DOWN
IGKV4-1	1.3574	4.41877	4.72308	3.14815e-06	0.000121878	3.97981	UP
MIR31HG	-1.18492	1.54784	-4.6719	3.99499e-06	0.00014664	3.93687	DOWN
RORB	1.04704	-0.925639	4.64363	4.55271e-06	0.00016114	3.89856	UP
CRB2	1.06063	-2.3924	4.63193	4.80481e-06	0.000167371	3.86303	UP
IGLL5	1.12346	-1.36293	4.62852	4.88085e-06	0.000169128	3.84068	UP
IGHV3-7	1.34562	2.29738	4.65097	4.4011e-06	0.000157178	3.8066	UP
CR2	1.21508	-2.28792	4.6173	5.13912e-06	0.00017562	3.80081	UP
CYP4F29P	1.24612	-3.04285	4.61088	5.29249e-06	0.000179827	3.77591	UP
IGLV2-8	1.41105	1.23806	4.6247	4.96724e-06	0.000171207	3.74806	UP
IGHJ2	1.14671	-3.02892	4.59485	5.69557e-06	0.000189196	3.70876	UP
LHX1	-1.40175	-1.04957	-4.59792	5.61615e-06	0.000187271	3.70638	DOWN
IGKV3-15	1.29023	3.31068	4.64139	4.59998e-06	0.000162134	3.70138	UP
IGLV3-9	1.41978	0.0284074	4.60186	5.51595e-06	0.000185405	3.6975	UP
IGHV2-5	1.41563	1.98285	4.58444	5.97279e-06	0.000195562	3.53738	UP
IGHV1OR21-1	1.0389	-3.93242	4.54906	7.01532e-06	0.000220962	3.51894	UP
IGHV6-1	1.28022	0.645597	4.56019	6.66983e-06	0.00021333	3.49812	UP
IGKV1-39	1.28064	-1.38065	4.54675	7.08926e-06	0.000222553	3.49667	UP
IGHV3-48	1.32752	1.84616	4.56495	6.52708e-06	0.000209667	3.46125	UP
IGKV2-28	1.25925	-2.48196	4.52644	7.77123e-06	0.000239658	3.42258	UP
MMP13	-1.40325	4.65178	-4.59903	5.58784e-06	0.000186765	3.41646	DOWN
ZNF541	1.21598	-1.46963	4.52572	7.79653e-06	0.000240189	3.41039	UP
IGKV2OR22-4	1.11574	-3.31402	4.51861	8.05079e-06	0.000245225	3.39297	UP
IGHV3-23	1.25911	3.515	4.57032	6.36984e-06	0.000205728	3.37953	UP
IRX6	1.22072	-1.07224	4.51604	8.14453e-06	0.000247232	3.36376	UP
IGKV6D-21	1.31413	-3.05817	4.50903	8.40567e-06	0.000253334	3.353	UP
IGLV3-1	1.2938	3.79996	4.56591	6.49891e-06	0.000209102	3.33993	UP
AC090994.1	-1.09991	-0.864777	-4.5025	8.65602e-06	0.00025993	3.30343	DOWN
LHX1-DT	-1.21643	-1.72279	-4.49159	9.0907e-06	0.000270252	3.27239	DOWN
IGLV4-60	1.42443	-1.64577	4.48612	9.31639e-06	0.000274353	3.24875	UP
IGHV3-72	1.28541	-0.792907	4.48201	9.48972e-06	0.000278629	3.21686	UP
IGHV4-61	1.28826	-1.12218	4.4794	9.60126e-06	0.000281487	3.21291	UP
CT62	-1.04932	-2.47589	-4.47435	9.82055e-06	0.000287208	3.20838	DOWN
IGKJ1	1.05749	-1.59286	4.4492	1.09864e-05	0.000315406	3.09677	UP
AC134879.2	1.05194	-3.76225	4.4404	1.14247e-05	0.000324694	3.07442	UP
IGLV2-14	1.27576	3.69151	4.47182	9.93233e-06	0.000290028	2.94734	UP
NKX2-3	1.25142	-2.64208	4.40696	1.32486e-05	0.000364166	2.93565	UP
IGHV4-34	1.26178	1.78594	4.43663	1.16175e-05	0.000328603	2.92405	UP
IGHV1-46	1.32236	2.07745	4.43382	1.17635e-05	0.000331785	2.8958	UP
IGHV4-59	1.29443	2.44091	4.43529	1.16872e-05	0.000330258	2.87978	UP
IGHV3-69-1	1.09282	-2.25192	4.39094	1.42178e-05	0.000383359	2.8681	UP
AC010327.4	-1.09488	-3.30082	-4.38728	1.4449e-05	0.000388182	2.85975	DOWN
TMPRSS2	1.29872	1.52358	4.41643	1.27057e-05	0.000352173	2.85483	UP
IGHV3-21	1.32228	2.87169	4.41886	1.25698e-05	0.00034904	2.78359	UP
IGHV5-51	1.33779	3.29945	4.42242	1.23733e-05	0.000344568	2.76892	UP
IGKV3D-20	1.26296	0.240082	4.35662	1.65288e-05	0.000431382	2.67072	UP
GABRP	1.47861	1.61813	4.36436	1.59782e-05	0.000419776	2.63602	UP
IGLV2-11	1.30363	2.49006	4.37021	1.55737e-05	0.000411149	2.60738	UP
IGHV4-31	1.32906	0.940426	4.34851	1.71251e-05	0.000443409	2.60658	UP
IGKV1-16	1.33275	1.17119	4.35002	1.70126e-05	0.000441489	2.60106	UP
IGLV4-69	1.33536	1.3268	4.34783	1.71757e-05	0.000444169	2.58408	UP
SLC47A1P2	1.00625	-3.58881	4.31722	1.96236e-05	0.00049219	2.58217	UP
IGKV1-6	1.29716	0.993777	4.34242	1.75863e-05	0.000450824	2.57911	UP
PAEP	-1.10696	-1.01765	-4.31595	1.97321e-05	0.00049436	2.54763	DOWN
TTC6	1.03527	-3.30496	4.30584	2.06164e-05	0.000510489	2.5364	UP
SMC1B	1.15748	-1.36422	4.30922	2.03167e-05	0.000504961	2.5284	UP
LINC01998	-1.07595	-3.5776	-4.30277	2.08924e-05	0.000515175	2.52508	DOWN
CCNA1	-1.2757	1.48504	-4.30061	2.10886e-05	0.000518507	2.38398	DOWN
IGHV3-62	1.02999	-3.13088	4.26318	2.47813e-05	0.000585092	2.36827	UP
IGHV3-20	1.29426	-0.797734	4.27127	2.39341e-05	0.000570301	2.36428	UP
IGLV1-36	1.37539	-0.903718	4.26871	2.41988e-05	0.000574535	2.357	UP
LINC00460	-1.05224	-0.678702	-4.26999	2.40661e-05	0.000572595	2.35585	DOWN
IGKV5-2	1.22357	-2.43166	4.25525	2.56389e-05	0.00060223	2.33147	UP
KANK4	-1.11139	1.51174	-4.28634	2.24294e-05	0.000543381	2.32449	DOWN
IGKV6-21	1.29741	-1.70275	4.25081	2.61314e-05	0.000611143	2.30394	UP
CLDN10	1.36198	-1.51446	4.25098	2.61131e-05	0.000611082	2.30106	UP
IGHV1-58	1.37875	-1.28439	4.25191	2.60089e-05	0.000608995	2.29997	UP
IGKV2D-30	1.00762	-3.92582	4.2449	2.6801e-05	0.000622879	2.29953	UP
HS3ST4	1.16746	-3.36176	4.22742	2.88803e-05	0.000658863	2.23026	UP
IGHV1-2	1.34422	2.21423	4.26604	2.44783e-05	0.00057909	2.20171	UP
IGHG4	1.28531	6.39039	4.31813	1.95468e-05	0.000490543	2.06468	UP
IGHV1-18	1.26697	2.9874	4.23969	2.74054e-05	0.000633228	2.04389	UP
MIR2052HG	-1.03434	-2.37452	-4.16312	3.79259e-05	0.00081031	1.97436	DOWN
CYP4F12	1.02853	0.301644	4.17888	3.54878e-05	0.00077109	1.96046	UP
IGHV3OR15-7	1.00033	-3.72784	4.15282	3.96063e-05	0.00083761	1.94539	UP
IGKV2D-29	1.2906	-0.541487	4.14268	4.1328e-05	0.000868765	1.85413	UP
IGLV6-57	1.22871	2.38107	4.17769	3.56668e-05	0.000773549	1.83883	UP
IGKV1D-8	1.07854	-1.388	4.12618	4.42846e-05	0.000914738	1.81539	UP
IGHV3-74	1.21635	1.79383	4.16015	3.84039e-05	0.000819472	1.8073	UP
BX119927.1	-1.06697	-2.49753	-4.11731	4.5955e-05	0.000941713	1.8013	DOWN
IGHJ3	1.07438	-2.19945	4.11828	4.5771e-05	0.000939237	1.8008	UP
AC010595.1	-1.10719	-2.8532	-4.10324	4.87306e-05	0.00098467	1.75208	DOWN
FOXA2	-1.11569	-2.80077	-4.10074	4.92406e-05	0.000992276	1.74207	DOWN
LINC00707	-1.0554	0.522175	-4.12103	4.52476e-05	0.000930424	1.7254	DOWN
PITX2	-1.05331	2.24829	-4.11791	4.58417e-05	0.000940041	1.61283	DOWN
IGLC7	1.24383	-0.765577	4.07602	5.45569e-05	0.00106825	1.60687	UP
IGHV1-69D	1.2605	1.77319	4.10177	4.90286e-05	0.00098901	1.58151	UP
IGKV1-9	1.23501	1.901	4.10116	4.91535e-05	0.000990857	1.57106	UP
IGKV1OR2-6	1.00866	-3.50301	4.04969	6.08182e-05	0.00115841	1.55658	UP
IGHV1-24	1.26163	1.44059	4.08119	5.34018e-05	0.00105362	1.52238	UP
IGHV3-53	1.17775	0.10304	4.05616	5.92201e-05	0.00113342	1.49742	UP
SLC6A2	-1.04363	1.05347	-4.06694	5.66442e-05	0.00109587	1.48952	DOWN
GPR158	-1.02057	0.698878	-4.05252	6.01143e-05	0.00114684	1.45385	DOWN
LINC02434	-1.13078	-3.77863	-4.01312	7.06586e-05	0.00130243	1.42153	DOWN
IGHJ4	1.01255	-2.63734	4.00763	7.22574e-05	0.00132304	1.39258	UP
IGLV7-43	1.17337	-0.144864	4.02437	6.74817e-05	0.00125831	1.38829	UP
CCDC60	1.0358	-3.76445	3.99829	7.50623e-05	0.00136039	1.36745	UP
IGKV1-8	1.1493	-1.73339	4.00383	7.33869e-05	0.00133696	1.3626	UP
PLA2G3	1.07554	1.75538	4.03939	6.34503e-05	0.00119741	1.34244	UP
IGKV1-5	1.14906	4.36584	4.06718	5.65869e-05	0.00109573	1.25535	UP
COL19A1	1.01946	-2.91382	3.96376	8.63518e-05	0.00151465	1.23483	UP
IGLV2-23	1.16397	3.368	4.01698	6.95529e-05	0.00128444	1.14398	UP
IGKV1-33	1.03604	-2.80845	3.93782	9.58737e-05	0.00164572	1.13897	UP
TCP11	1.09853	-2.41438	3.93814	9.57501e-05	0.00164407	1.13428	UP
IGHA2	1.27231	5.52807	4.05519	5.94577e-05	0.00113724	1.10213	UP
IGKV2D-28	1.08894	-2.592	3.92598	0.000100542	0.00169974	1.09291	UP
IGHV4-55	1.05987	-1.35722	3.91843	0.000103629	0.0017372	1.03934	UP
LINC01322	-1.09834	0.691715	-3.93665	9.63242e-05	0.00165202	1.01946	DOWN
IGHV4-4	1.23674	1.01013	3.93568	9.67004e-05	0.00165615	0.998331	UP
IGKV1D-39	1.11979	-1.36202	3.89039	0.000115903	0.0018938	0.937632	UP
IGHV3-64	1.10544	-2.17825	3.88315	0.00011929	0.00193636	0.931083	UP
IGKV1D-16	1.17558	-1.8757	3.88099	0.000120318	0.00194933	0.916846	UP
SLITRK6	-1.07632	2.76343	-3.94228	9.41659e-05	0.00162266	0.906792	DOWN
IGLV3-27	1.22857	-0.823681	3.88197	0.000119852	0.00194284	0.889539	UP
AC093895.1	-1.00513	-0.647054	-3.86662	0.000127376	0.00203025	0.827373	DOWN
IGHV4-28	1.08199	-0.545856	3.85939	0.000131075	0.00207939	0.797216	UP
NPPC	1.04064	-2.78101	3.83707	0.000143137	0.00223202	0.776898	UP
IGHV3-64D	1.17218	-0.403122	3.83139	0.000146373	0.00227115	0.690438	UP
TH	-1.12985	-1.27523	-3.80715	0.000160958	0.00244574	0.636707	DOWN
SLCO1B3	-1.23865	-0.786084	-3.81171	0.000158116	0.0024149	0.635702	DOWN
IGLV2-18	1.14849	-0.932881	3.78604	0.000174777	0.00260881	0.550193	UP
PLA2G2D	1.02792	-0.901017	3.78087	0.000178325	0.00264083	0.530857	UP
IGHJ6	1.03085	-3.13638	3.73955	0.000209248	0.00298702	0.440167	UP
CBLN2	1.0579	-2.65828	3.72488	0.000221388	0.00311675	0.382293	UP
IGKV3D-11	1.03179	-1.21837	3.72833	0.000218474	0.00308317	0.357974	UP
EPHX3	1.05061	2.45269	3.768	0.000187465	0.0027487	0.291067	UP
SLC6A11	-1.09651	2.79637	-3.77299	0.000183867	0.00270663	0.283397	DOWN
GDPD2	-1.05942	1.45731	-3.74477	0.000205079	0.00294306	0.277196	DOWN
IGLV5-37	1.07581	-3.63501	3.68907	0.00025388	0.00345946	0.271243	UP
FABP4	-1.25315	2.05261	-3.75043	0.000200651	0.00289841	0.257574	DOWN
EREG	-1.11414	3.1185	-3.77027	0.000185815	0.00272878	0.248853	DOWN
IGHV1OR15-2	1.01363	-2.76458	3.68381	0.000259017	0.00350948	0.24315	UP
MMP10	-1.04268	5.24943	-3.81767	0.000154465	0.00237133	0.23313	DOWN
IGHV2-70	1.18283	-0.370082	3.69679	0.000246517	0.00338488	0.213994	UP
IGLV10-54	1.15303	-1.33722	3.68321	0.000259607	0.00351427	0.205729	UP
IGKV3D-15	1.04196	-1.07677	3.68361	0.00025922	0.00351144	0.198068	UP
IGLV2-28	1.07344	-1.69229	3.65917	0.0002844	0.00377761	0.134511	UP
IGHV4-39	1.135	2.96609	3.71856	0.000226829	0.0031732	0.0762212	UP
TRIML2	-1.09582	-1.92067	-3.63118	0.000316058	0.00410275	0.0457924	DOWN
IGHV3-13	1.06205	-1.19638	3.63467	0.000311937	0.00405989	0.0349853	UP
IGHV7-4-1	1.25019	-1.96246	3.61994	0.000329689	0.00423616	0.00869247	UP
IGHV1-69	1.13399	0.0563581	3.61383	0.000337328	0.00431231	-0.0928981	UP
TCAM1P	1.04667	-2.0996	3.58649	0.000373564	0.00464625	-0.099694	UP
B3GALT5	1.05423	-0.807426	3.57824	0.000385194	0.00476101	-0.170985	UP
FOLR3	-1.01144	-0.584826	-3.56718	0.000401335	0.00492771	-0.218146	DOWN
CASP14	-1.40915	3.08228	-3.58885	0.000370302	0.00462027	-0.384726	DOWN
LINC02377	-1.00092	-3.92643	-3.45962	0.000594831	0.00664174	-0.487242	DOWN
DSC1	-1.14346	1.44739	-3.50484	0.000504754	0.00586511	-0.547333	DOWN
SLC13A5	-1.0089	-0.269016	-3.45741	0.0005996	0.00668118	-0.596869	DOWN
TLX3	1.14356	-4.11302	3.4229	0.000678814	0.00733719	-0.606031	UP
ACTC1	-1.60582	0.768791	-3.4313	0.000658675	0.00718485	-0.742465	DOWN
CHGB	-1.13728	0.885916	-3.41963	0.000686796	0.00740087	-0.789676	DOWN
ANKRD1	-1.23623	-0.086061	-3.38512	0.000776644	0.00810139	-0.840286	DOWN
IGKV1D-13	1.01617	-2.3736	3.32114	0.000972836	0.00958751	-0.947446	UP
KLK5	-1.22997	4.31177	-3.45158	0.000612333	0.00678521	-0.955282	DOWN
FLRT3	-1.02943	3.04451	-3.39672	0.000745296	0.00784322	-1.02571	DOWN
MYL2	-1.50928	-0.340794	-3.319	0.000980137	0.00964827	-1.03538	DOWN
NKX2-5	-1.01063	-1.61259	-3.29236	0.00107535	0.0102989	-1.06032	DOWN
ASB5	-1.32018	-2.0408	-3.26319	0.00118937	0.0111308	-1.13586	DOWN
MYF6	-1.25284	-2.4479	-3.23042	0.00133081	0.0121075	-1.2235	DOWN
MYPN	-1.10033	-1.2065	-3.23335	0.00131753	0.0120051	-1.25754	DOWN
CASQ2	-1.07375	0.479662	-3.24948	0.00124676	0.0115156	-1.30182	DOWN
IGHV2-70D	1.00012	-1.70689	3.18864	0.00153367	0.0134725	-1.37235	UP
MYOG	-1.32091	-1.96348	-3.18264	0.00156506	0.0136815	-1.38173	DOWN
LINC01980	-1.03638	-0.597356	-3.1636	0.00166866	0.0143341	-1.49768	DOWN
KRT24	1.30803	0.0728691	3.1708	0.00162876	0.0140803	-1.51485	UP
MUC4	1.06441	3.08594	3.23895	0.00129256	0.0118409	-1.53176	UP
MYH1	-1.50471	-0.595679	-3.13489	0.00183678	0.0153945	-1.58337	DOWN
IGHV1-3	1.02515	1.28327	3.13926	0.00181022	0.0152202	-1.69386	UP
STYXL2	-1.07837	-2.18074	-3.0316	0.00257938	0.0198869	-1.8146	DOWN
SMYD1	-1.17992	-2.68391	-3.02273	0.00265453	0.0202883	-1.82495	DOWN
IGLV8-61	1.00989	0.132406	3.02841	0.00260615	0.0200331	-1.93862	UP
CEACAM7	1.04183	-0.28922	2.97824	0.00306282	0.0225321	-2.05484	UP
SMPX	-1.12808	-1.79035	-2.95116	0.00333861	0.0239618	-2.05507	DOWN
PNLIPRP3	-1.10698	0.775636	-2.98308	0.00301572	0.0222503	-2.11332	DOWN
IGHV5-10-1	1.03359	0.0765767	2.95205	0.00332924	0.0239118	-2.15228	UP
CHRND	-1.08433	-2.21182	-2.87124	0.0042903	0.0289168	-2.25851	DOWN
MYL1	-1.46009	-0.692148	-2.8915	0.00402805	0.0276515	-2.27279	DOWN
DMRTA2	1.05851	-1.83359	2.85616	0.00449538	0.029929	-2.31328	UP
IL36A	1.00843	-0.298469	2.84594	0.0046394	0.0306329	-2.42052	UP
CACNA1S	-1.03561	-1.96463	-2.76371	0.00595977	0.0368047	-2.55307	DOWN
CKM	-1.0487	1.67254	-2.76707	0.00589975	0.0365289	-2.77854	DOWN
LMOD2	-1.08775	-1.95114	-2.6581	0.00815061	0.0461038	-2.82405	DOWN
TRDN	-1.09199	-0.728583	-2.63779	0.00864685	0.0481416	-2.93687	DOWN
KLHL41	-1.02842	-0.497957	-2.61493	0.00923756	0.0503772	-3.00843	DOWN
KRT13	1.01575	7.65741	2.88846	0.0040665	0.0278442	-3.05705	UP
TXLNGY	1.02466	0.554605	2.59352	0.00982343	0.0526905	-3.13679	UP
CSRP3	-1.191	-1.22958	-2.5415	0.0113872	0.058544	-3.14548	DOWN
LTF	1.01925	2.28756	2.64427	0.00848563	0.047506	-3.1504	UP
DES	-1.13561	2.83579	-2.6596	0.00811513	0.0459512	-3.15885	DOWN
MYBPH	-1.16141	0.015612	-2.54639	0.0112315	0.0579991	-3.21243	DOWN
ACTA1	-1.06287	1.93152	-2.57822	0.0102621	0.0543726	-3.28666	DOWN
MYH7	-1.0489	0.241216	-2.41591	0.0161111	0.0751688	-3.53955	DOWN
NRAP	-1.06484	-0.693669	-2.35406	0.0190179	0.0847527	-3.61412	DOWN
XIRP2	-1.08993	-1.10048	-2.28913	0.0225548	0.0957814	-3.73272	DOWN

## Sheet: S5
Table S5. The results of gene set enrichment analysis.
Description	setSize	enrichmentScore	NES	pvalue	p.adjust	qvalue	rank	leading_edge	core_enrichment
HALLMARK_EPITHELIAL_MESENCHYMAL_TRANSITION	200	-0.677258	-2.48054	1e-10	2.5e-09	1.47368e-09	8612	tags=59%, list=14%, signal=51%	MAGEE1/CCN1/CDH11/ITGB5/LUM/TIMP1/P3H1/MYL9/GLIPR1/JUN/SDC1/CALD1/LRRC15/COL3A1/TAGLN/LAMA2/SPARC/COL1A2/GPC1/QSOX1/LAMC1/MMP14/BMP1/COL5A3/PPIB/ADAM12/CALU/EFEMP2/GADD45A/EMP3/CRLF1/PLAUR/PLOD1/ECM2/VCAN/CXCL6/PDLIM4/APLP1/SERPINE2/CXCL8/ECM1/NTM/TPM2/BASP1/GADD45B/RHOB/FERMT2/COL1A1/BGN/SFRP4/CTHRC1/NID2/TPM1/ITGB1/MYLK/MMP2/COMP/COL5A2/LOX/PLOD2/POSTN/RGS4/SERPINH1/SNAI2/PMEPA1/PVR/LGALS1/ITGB…
HALLMARK_MYOGENESIS	199	-0.67292	-2.46197	1e-10	2.5e-09	1.47368e-09	7795	tags=47%, list=13%, signal=41%	FABP3/RIT1/MYOM1/MYL3/GNAO1/PC/ITGB4/COL3A1/TAGLN/LAMA2/CHRNB1/SPARC/MEF2A/PFKM/COX7A1/FHL1/ADAM12/MYH4/APP/SSPN/SMTN/PDLIM7/KIFC3/CTF1/TPD52L1/TPM2/GADD45B/EPHB3/CRAT/IGF1/COL1A1/BDKRB2/PRNP/MYH3/ITGB1/MYLK/CKMT2/MYOM2/MAPK12/FKBP1B/LDB3/REEP1/MB/HBEGF/DTNA/TGFB1/TCAP/SGCG/NOS1/SGCD/CAMK2B/FST/FXYD1/TNNI2/COX6A2/MYOZ1/CRYAB/CD36/HRC/PPP1R3C/ANKRD2/CHRNA1/SPEG/STC2/TNNT3/TNNT1/TNNC2/SGCA/TNNI1/MY…
HALLMARK_ALLOGRAFT_REJECTION	200	0.566131	1.94877	8.8605e-10	1.47675e-08	8.70505e-09	6204	tags=38%, list=10%, signal=35%	CD79A/CCL19/ZAP70/CD40LG/NOS2/TRAT1/IRF4/MAP4K1/CXCR3/ITGAL/FASLG/CD2/CD247/CD3D/CD3G/CD3E/CD8A/ITK/CD8B/PTPRC/SIT1/IL2RG/CCR2/CCR5/IL16/IL18RAP/CD28/LTB/CXCL13/CDKN2A/GZMA/IFNG/IRF8/LCK/CD7/CFP/PRKCG/IL12B/IL2RB/NCR1/CD74/PRKCB/CXCL9/CRTAM/CD96/HLA-DRA/HCLS1/HLA-DMB/IL13/PRF1/GZMB/WAS/IL2/NCF4/HLA-DOA/HLA-DQA1/CCL22/CD4/KLRD1/CCL5/HLA-DMA/ITGB2/IKBKB/GPR65/CTSS/TLR1/TRAF2/LCP2/LY75/SOCS1/HLA-DOB…
HALLMARK_E2F_TARGETS	200	0.535664	1.84389	7.42348e-08	9.27935e-07	5.46993e-07	15865	tags=55%, list=27%, signal=40%	CDKN2C/WDR90/CDKN2A/TP53/MXD3/EZH2/MCM3/LIG1/LUC7L3/HELLS/TMPO/PSIP1/ASF1B/CBX5/MCM5/DNMT1/MCM7/LMNB1/PCNA/BARD1/NASP/TIMELESS/PAN2/HMGB2/TCF19/POLE/CDKN1B/MCM6/ILF3/STMN1/RPA2/SHMT1/ESPL1/MCM4/DEK/PNN/CENPM/MCM2/SRSF2/DDX39A/POLD1/TRA2B/BRCA2/LBR/BRCA1/CIT/CDK1/USP1/TOP2A/AURKB/ATAD2/DONSON/GINS4/TACC3/SPAG5/KIF18B/ING3/SUV39H1/NAP1L1/RAD51AP1/GINS1/SPC24/TFRC/DUT/H2AZ1/WEE1/MKI67/CDC25A/RAD51C/…
HALLMARK_ANGIOGENESIS	36	-0.654572	-1.83395	0.000401617	0.00167458	0.000987121	11920	tags=72%, list=20%, signal=58%	PTK2/FSTL1/ITGAV/TNFRSF21/VAV2/VTN/LUM/TIMP1/COL3A1/LPL/APP/VCAN/CXCL6/NRP1/PF4/APOH/JAG1/SERPINA5/THBD/COL5A2/POSTN/PDGFA/MSX1/STC1/SPP1/OLR1
HALLMARK_APICAL_JUNCTION	198	-0.481395	-1.76372	8.41365e-07	8.41365e-06	4.95963e-06	8113	tags=33%, list=14%, signal=28%	VCL/RRAS/MYL9/GAMT/NEGR1/PARVA/SLC30A3/ITGB4/GNAI1/CLDN18/MSN/BMP1/ADRA1B/MMP9/VCAN/CADM3/LIMA1/CD276/ALOX15B/MAP3K20/CRAT/SIRPA/ACTG2/SGCE/JAM3/CLDN8/COL17A1/SHC1/ITGB1/MMP2/LAMB3/KRT31/EGFR/LAYN/NEXN/CDH3/ADAMTS5/CLDN9/FSCN1/DMP1/ITGA3/CLDN19/ACTN1/CDH4/LAMA3/NFASC/CERCAM/MYH10/IRS1/CNTN1/CALB2/SPEG/LAMC2/CLDN6/TGFBI/AMIGO2/PPP2R2C/FLNC/CDH8/ACTN2/CDH15/ACTA1/NRAP/DSC1/ACTC1
HALLMARK_HYPOXIA	200	-0.464667	-1.7019	3.52021e-06	2.51444e-05	1.48219e-05	10093	tags=44%, list=17%, signal=36%	PDK1/SDC4/CCN2/DCN/ACKR3/TMEM45A/CDKN1A/EDN2/KLF6/ALDOC/MYH9/HSPA5/CCN5/ADORA2B/PGM1/ZFP36/HK1/NR3C1/CCN1/ERO1A/JUN/NFIL3/IRS2/GYS1/ERRFI1/GPC1/INHA/ANGPTL4/SLC2A3/HEXA/SULT2B1/ANXA2/ALDOA/TES/PGF/EXT1/HS3ST1/PFKP/PLAUR/EFNA1/LDHA/AKAP12/NDRG1/IER3/CAVIN1/PAM/EFNA3/HK2/IDS/BGN/TPBG/PDGFB/CAVIN3/P4HA2/P4HA1/SCARB1/IGFBP1/SLC2A1/PRKCA/LOX/KDELR3/EGFR/TIPARP/COL5A1/DTNA/KLF7/TGM2/ADM/DDIT4/AK4/STC1/…
HALLMARK_TNFA_SIGNALING_VIA_NFKB	199	-0.463626	-1.69624	2.44099e-06	2.03416e-05	1.19909e-05	10093	tags=39%, list=17%, signal=33%	ACKR3/NAMPT/CXCL2/CDKN1A/EHD1/PTPRE/KLF6/SPHK1/TLR2/YRDC/ZFP36/SLC2A6/PDLIM5/CCN1/SMAD3/IFIT2/SPSB1/RIPK2/CEBPB/JUN/NFIL3/IRS2/IL1B/MXD1/DUSP5/SLC2A3/RCAN1/REL/NR4A3/GADD45A/PLAUR/CXCL6/EFNA1/PLK2/JAG1/IER3/NFAT5/GADD45B/BMP2/MYC/TNFSF9/RHOB/SOCS3/PHLDA1/TUBB2A/BIRC2/PHLDA2/LIF/LAMB3/G0S2/GFPT2/ABCA1/PMEPA1/DNAJB4/TIPARP/FJX1/HBEGF/CD44/KLF10/IL18/TNC/TNFAIP6/PANX1/CLCF1/MSC/F3/IL6/PLAU/CCND1/IL1…
HALLMARK_TGF_BETA_SIGNALING	54	-0.534663	-1.61911	0.00328372	0.0109457	0.00645222	13124	tags=52%, list=22%, signal=40%	HIPK2/ID1/BMPR2/SMURF1/SPTBN1/TGIF1/BMPR1A/SLC20A1/CDH1/WWTR1/ID3/PPP1CA/SMURF2/SKIL/SMAD3/LTBP2/TGFBR1/FURIN/BMP2/RAB31/ACVR1/PMEPA1/BCAR3/TGFB1/KLF10/THBS1/NOG/SERPINE1
HALLMARK_COAGULATION	138	-0.45698	-1.5982	0.000401899	0.00167458	0.000987121	8114	tags=34%, list=14%, signal=29%	MMP7/TIMP1/PREP/MMP15/ANG/SPARC/MSRB2/MMP14/BMP1/MMP9/FURIN/CAPN5/PF4/CFI/PROS1/PDGFB/F2/DUSP14/MMP2/COMP/THBD/DPP4/DUSP6/HPN/CTSV/ITGB3/KLF7/HTRA1/FGG/TIMP3/PROC/HNF4A/FN1/HRG/F3/FGA/PRSS23/PLAU/THBS1/OLR1/TFPI2/KLK8/MMP8/SERPINE1/MMP1/MMP3/MMP10
HALLMARK_GLYCOLYSIS	200	-0.434745	-1.5923	4.11834e-05	0.000257396	0.000151728	11131	tags=40%, list=19%, signal=33%	PRPS1/SDHC/CASP6/AURKA/TXN/SLC16A3/BIK/DCN/RPE/HMMR/GFPT1/HSPA5/ADORA2B/ALG1/B4GALT2/GFUS/GOT2/PKP2/ERO1A/HS6ST2/PYGB/SDC1/IRS2/GYS1/MPI/PC/ANG/NOL3/GPC1/ANGPTL4/QSOX1/PKM/ALDOA/EXT1/PFKP/ALDH7A1/GALE/PLOD1/CAPN5/VCAN/LDHA/IER3/TPST1/EGLN3/G6PD/CHPF2/PAM/EFNA3/HK2/PGAM1/GPR87/PMM2/GALK2/TPBG/GAL3ST1/P4HA2/P4HA1/PLOD2/KDELR3/EGFR/HOMER1/CTH/COL5A1/LHX9/EXT2/CHPF/CD44/CLDN9/ME1/DDIT4/AK4/B3GNT3/STC…
HALLMARK_P53_PATHWAY	199	-0.40462	-1.48036	0.000275903	0.0015328	0.000903543	9934	tags=33%, list=17%, signal=27%	BLCAP/CASP1/EI24/CDKN1A/LDHB/PTPRE/SLC19A2/SPHK1/PERP/ERCC5/SLC35D1/TM4SF1/STEAP3/PTPN14/JUN/SDC1/ITGB4/MXD1/VDR/TAX1BP3/NHLH2/PLK3/GADD45A/APP/H2AJ/RAP2B/BAK1/PLK2/NDRG1/ABAT/IER3/SFN/TPD52L1/ALOX15B/UPP1/BMP2/TNFSF9/SLC3A2/TRIB3/LIF/SERPINB5/CDK5R1/PDGFA/ADA/HBEGF/FGF13/TGFB1/KRT17/S100A10/DDIT4/INHBB/GPX2/TGFA/PROCR/CCNK/TCHH/OSGIN1/ZNF365/RRAD/IL1A/TNNI1/CLCA2/SLC7A11/CDH13/KLK8
HALLMARK_KRAS_SIGNALING_UP	200	-0.40358	-1.47816	0.000370915	0.00167458	0.000987121	6530	tags=28%, list=11%, signal=25%	SPON1/DCBLD2/AMMECR1/SEMA3B/MMP9/H2BC3/NR0B2/PLAUR/NRP1/LY96/AKAP12/EPHB2/BMP2/ADAM17/SCN1B/SERPINA3/ALDH1A2/ITGBL1/LIF/PRKG2/IL1RL2/GALNT3/BTC/RBP4/PCSK1N/DUSP6/G0S2/GFPT2/PTPRR/HDAC9/PLEK2/HBEGF/F13A1/CIDEA/GABRA3/CA2/HOXD11/RETN/TMEM158/MALL/NAP1L2/SPP1/TSPAN7/PLAU/SCG5/CSF2/IGF2/ANO1/HKDC1/NGF/F2RL1/INHBA/ANXA10/MMP10/EREG/WNT7A
HALLMARK_UV_RESPONSE_DN	144	-0.418127	-1.47708	0.00191227	0.00691242	0.00407469	11840	tags=38%, list=20%, signal=31%	PRKCE/MGLL/PEX14/PMP22/PTEN/MIOS/ATRN/BMPR1A/ANXA4/VAV2/CDC42BPA/PPARG/KCNMA1/ADORA2B/NR3C1/PDLIM5/CCN1/NEK7/SMAD3/DLC1/PTPN21/MAP1B/SLC7A1/COL3A1/COL1A2/LAMC1/ANXA2/LPAR1/TGFBR2/NRP1/FZD2/IGF1R/LTBP1/MYC/COL1A1/COL5A2/PRKCA/RGS4/SNAI2/ITGB3/APBB2/EFEMP1/FHL2/MET/GJA1/MMP16/IRS1/F3/CAP2/HAS2/COL11A1/INPP4B/MT1E/CAV1/SERPINE1
HALLMARK_PROTEIN_SECRETION	96	-0.440681	-1.46136	0.00760089	0.0223556	0.013178	15352	tags=54%, list=26%, signal=40%	RAB2A/BET1/NAPG/RER1/IGF2R/ERGIC3/STX12/DNM1L/OCRL/AP2S1/SEC22B/YIPF6/ATP1A1/TOM1L1/AP2B1/CLTC/USO1/VAMP7/ARFIP1/M6PR/ATP7A/AP2M1/SEC31A/TMX1/AP3S1/ZW10/STAM/AP1G1/ATP6V1H/TSG101/TMED2/TMED10/GALC/VAMP3/COPB1/KIF1B/RAB22A/YKT6/SCAMP1/SEC24D/ARCN1/SGMS1/SNAP23/ADAM10/SSPN/SCRN1/PAM/ABCA1/CTSC/EGFR/BNIP3/CAV2
HALLMARK_ESTROGEN_RESPONSE_LATE	198	-0.384936	-1.41031	0.00193548	0.00691242	0.00407469	6739	tags=27%, list=11%, signal=24%	DYNLT3/SULT2B1/GJB3/SEMA3B/UGDH/ALDH3B1/GALE/PKP3/HPRT1/AMFR/SFN/TPD52L1/SERPINA5/SERPINA3/TPBG/RAB31/MYOF/SCARB1/KLK11/CALCR/GPER1/DNAJC12/DHCR7/CXCL14/CD44/SLC16A1/MAPT/IGSF1/CYP26B1/CA2/SLC24A3/KLK10/NRIP1/RET/OPN3/GAL/HOMER2/SLC7A5/PRSS23/PDZK1/FABP5/CCND1/LAMC2/TFPI2/CA12/CYP4F11/DHRS2/CAV1/TNNC1/PLAC1/AREG/TH/CCNA1
HALLMARK_ESTROGEN_RESPONSE_EARLY	198	-0.37296	-1.36644	0.00406556	0.0127049	0.00748919	5237	tags=25%, list=9%, signal=23%	PEX11A/AMFR/TSKU/ABAT/IGF1R/SFN/TPD52L1/MYC/TPBG/RAB31/KCNK15/MYOF/RETREG1/SCARB1/CALCR/GREB1/P2RY2/SLC2A1/DHCR7/REEP1/THSD4/TIPARP/CD44/SLC16A1/KLF10/TGM2/FHL2/RAB17/INHBB/MAPT/CYP26B1/GJA1/SEC14L2/ENDOD1/SLC24A3/KLK10/NRIP1/RET/OPN3/CALB2/SLC7A5/PRSS23/PDZK1/CCND1/STC2/CA12/RHOD/DHRS2/SYT12/AREG
HALLMARK_G2M_CHECKPOINT	200	0.386668	1.33101	0.0111181	0.0308837	0.0182051	12735	tags=38%, list=21%, signal=30%	CDKN2C/MEIS1/E2F2/EZH2/E2F1/MCM3/CHAF1A/TMPO/DMD/MCM5/ATF5/LMNB1/BARD1/NASP/CDC7/POLE/CDKN1B/KIF15/MCM6/ILF3/STMN1/RPA2/ESPL1/POLQ/MCM2/CCNF/SRSF2/DDX39A/TRA2B/BRCA2/LBR/TRAIP/CDK1/CENPF/TROAP/TOP2A/AURKB/RAD54L/SFPQ/HMGN2/FANCC/TACC3/SRSF10/NSD2/RPS6KA5/STIL/H2AZ2/SUV39H1/CDC45/TENT4A/SS18/FBXO5/CDC6/TNPO2/H2AZ1/PRPF4B/MKI67/CDC25A/EWSR1/SMC2/UCK2/KIF11/POLA2/SMC1A/MYBL2/KIF22/PBK/BCL3/EXO1/RBM1…
HALLMARK_KRAS_SIGNALING_DN	200	-0.340291	-1.24636	0.0160195	0.0421565	0.0248502	3415	tags=32%, list=6%, signal=30%	SKIL/GDNF/THNSL2/UPK3B/SYNPO/MEFV/HSD11B2/SLC5A5/RSAD2/RYR2/EDAR/GAMT/SLC30A3/PDK2/PCDHB1/GP2/SSTR4/PLAG1/KCNQ2/HTR1B/ITIH3/TFCP2L1/IL5/PAX3/SLC6A3/ENTPD7/CLDN8/TGM1/CPB1/P2RX6/ADRA2C/FGGY/CPA2/FGF16/THRB/NOS1/LGALS7/NPY4R/NUDT11/COPZ2/CYP39A1/ARHGDIG/AKR1B10/SNCB/TNNI3/KLK7/EGF/BMPR1B/MYOT/CHRNG/KRT1/KLK8/CACNG1/COL2A1/HTR1D/NGB/ARPP21/CDH16/CKM/MYH7/TENM2/SMPX/CCNA1/ACTC1
